# Supplementary material for: Transcriptional control of visual neural circuit development by GS homeobox 1
Source: PLoS Genet. 2024 Apr 26;20(4):e1011139. doi: 10.1371/journal.pgen.1011139 (PMC11051655; doi:10.1371/journal.pgen.1011139)
Supplement: S1 Raw Data — (XLSX) [file pgen.1011139.s006.xlsx]

## Sheet: Figure 1
Tg(slc17a6b)+ cells per left or right pretectum
gsx1+/+	gsx1+/-	gsx1-/- (y689)
83	63	33
74	63	36
86	68	24
69	67	21
67	65	19
83	57	21
86	67	35
77	58	38
92	63	22
90	58	21
70	74	26
	72	35
	62	33
	74	25
	55	33
	83	36
	90
	41
	35
HuC/D+ cells per left or right pretectum
gsx1+/+	gsx1+/-	gsx1-/- (y689)
98	100	72
108	103	79
102	105	107
94	110	105
101	103	105
103	82	102
108	101	105
111	100	117
116	89	101
100	81	99
115	114	118
	96	106
	102	101
	87	91
	92	119
	110	118
	108
	91
	72

## Sheet: Figure 3
Genotype	3D Axon Volume (um^3)
gsx1+/+	1080000
gsx1+/+	860000
gsx1+/+	1130000
gsx1+/+	951000
gsx1+/+	922000
gsx1+/+	840000
gsx1+/+	719000
gsx1+/+	983000
gsx1+/+	802000
gsx1+/+	754000
gsx1+/+	1120000
gsx1+/+	835000
gsx1-/- (y689)	646000
gsx1-/- (y689)	654000
gsx1-/- (y689)	693000
gsx1-/- (y689)	506000
gsx1-/- (y689)	602000
gsx1-/- (y689)	582000
gsx1-/- (y689)	460000
gsx1-/- (y689)	477000
gsx1-/- (y689)	585000
gsx1-/- (y689)	486000
gsx1-/- (y689)	684000
gsx1-/- (y689)	415000

## Sheet: Fig 4 - prey capture
Rotifers/mL post 2-hour feeding counts
control (no larvae)	gsx1+/+	gsx1-/- (y689)
12	2	11
14	9	6
13	3	12
10	2	7
16	3	10
12	1	12
9	4	20
	2	12
	5	13

## Sheet: Fig 4 - MI (turn bias)
W = gsx1+/+; H = gsx1+/-; M = gsx1-/- (y689)
genotype	Blk0	Blk1	Blk2	Blk3	Blk4	Blk5	Blk6	Blk7		Blk0	Blk1	Blk2	Blk3	Blk4	Blk5	Blk6	Blk7		3xLight	3xDark
W	-384.052	-28.0998	236.983	204.447	734.136	430.207	942.144	-508.136		0	0	1	1	1	1	1	0		0.666667	0.666667
W	108.685	-251.642	146.73	226.858	488.817	-105.374	354.878	118.353		1	0	1	1	1	0	1	1		0.666667	0.666667
W	254.643	239.75	-300.82	-506.703	559.069	459.637	781.65	429.122		1	1	0	0	1	1	1	1		0.333333	1
W	-138.345	313.913	-178.899	141.796	-772.485	13.4119	-435.527	-809.038		0	1	0	1	0	1	0	0		0.333333	0.666667
W	-109.366	449.415	257.778	85.425	142.769	-214.281	-290.069	351.97		0	1	1	1	1	0	0	1		1	0.333333
W	-254.57	-276.13	-6.2384	232.136	-1360.66	-1222.6	-1426	-335.303		0	0	0	1	0	0	0	0		0.666667	1
W	85.5019	34.5731	193.939	-199.381	278.919	-831.941	-772.501	-161.517		1	1	1	0	1	0	0	0		0.666667	0
W	157.823	463.003	94.4418	88.0201	-106.915	-1020.71	-573.264	-399.586		1	1	1	1	0	0	0	0		0	1
W	-82.2376	263.57	-83.7438	-149.569	480.081	-231.005	-1205.25	766.641		0	1	0	0	1	0	0	1		0.333333	0.333333
W	-319.889	-213.708	199.458	-242.679	664.553	613.518	-643.254	131.995		0	0	1	0	1	1	0	1		0.333333	0.666667
W	-148.303	292.731	182.352	544.562	591.304	490.911	1015.92	579.887		0	1	1	1	1	1	1	1		1	1
W	-56.1323	683.616	557.959	159.563	1480	779.723	1388.37	1093.53		0	1	1	1	1	1	1	1		1	1
W	376.954	141.568		31.4543	-223.025	115.796	-180.549	-841.002		1	1	0	1	0	1	0	0		0.333333	0.666667
W	180.569	378.996	-607.726	582.034	487.637	187.87	864.367	1503.87		1	1	0	1	1	1	1	1		0.666667	1
W	134.084	286.922	329.746	269.998	1476.34	702.055	234.123	-360.519		1	1	1	1	1	1	1	0		1	0.666667
W	-148.196	-361.536	293.926	222.526	428.085	768.412	826.041	286.66		0	0	1	1	1	1	1	1		0.666667	1
W	-384.985	-394.004	240.177	162.626	-958.72	-1090.61	-638.753	-1260.77		0	0	1	1	0	0	0	0		0.333333	1
W	151.554	-180.383	-131.131	-318.443	143.861	94.302	1572.97	776.184		1	0	0	0	1	1	1	1		0	1
W	44.9417	269.302	-278.819	-245.05	82.8684	357.682	-73.7884	373.587		1	1	0	0	1	1	0	1		0.333333	0.666667
W	-248.601	-387.292	-313.484	-498.31	1785.81	1383.9	1250.61	1845.72		0	0	0	0	1	1	1	1		0	1
W	227.399	12.3544	325.977	-252.395	-1132.48	-602.75	-428.226	77.5241		1	1	1	0	0	0	0	1		0.333333	0.666667
W	-498.442	0.997418	269.72	-93.1213	-1196.94	-1015.99	42.7246	-29.825		0	1	1	0	0	0	1	0		0.333333	0.666667
W	643.548	-150.351	-51.6304	-284.292	1016.51	1439.27	1751.55	1300.89		1	0	0	0	1	1	1	1		0	1
W	1054.75	147.852	-254.214	-211.679	-312.666	733.196	472.505	1083.88		1	1	0	0	0	1	1	1		0.666667	0
W	-5.25604	175.519	-372.796	338.601	-649.719	-1019.91	-1066.79	-587.373		0	1	0	1	0	0	0	0		0.333333	1
W	-202.912	-81.8292	-206.521	-273.66	323.507	621.748	1101.45	613.186		0	0	0	0	1	1	1	1		0	1
W		-182.805	-290.081	131.431	331.97	410.709	1001.6	811.204		0	0	0	1	1	1	1	1		0.333333	1
W	-228.241	114.129	190.824	278.298	922.051	1145.22	1486.43	340		0	1	1	1	1	1	1	1		1	1
W	394.517	210.729	-180.139	228.165	309.863	-1245.23	134.21	-1132.68		1	1	0	1	1	0	1	0		0.666667	0.333333
W	-219.898	53.3736	238.92	154.928	350.391	406.445	-144.444	-86.6741		0	1	1	1	1	1	0	0		1	0.333333
W	70.6585	-39.3955		-173.572	215.732	569.137	259.226	49.0826		1	0		0	1	1	1	1		0	1
W	71.5429	-154.733	232.203	176.935	395.019	-611.326	-314.404	-145.683		1	0	1	1	1	0	0	0		0.666667	0
W	103.349	-168.11	233.317	-222.033	1100.05	661.158	341.61	-38.826		1	0	1	0	1	1	1	0		0.333333	0.666667
W	-122.891	338.231	135.717	252.464	-403.995	-393.328	-935.626	-884.063		0	1	1	1	0	0	0	0		0	1
W	-109.81	224.151	131.504	238.65	-428.434	234.154	61.2533	-51.6236		0	1	1	1	0	1	1	0		0	0.333333
W	535.449	85.195	-88.1373	48.9121	-394.564	-198.43	196.429	123.748		1	1	0	1	0	0	1	1		0.333333	0.333333
W			334.297	503.588	-394.508	512.179	-314.893	-459.234				1	1	0	1	0	0		0	0.666667
W	44.8707	-90.2756	-181.828	-344.829	1017.74	16.6701	716.096	113.973		1	0	0	0	1	1	1	1		0	1
W	217.497	-164.675	50.1853	-88.9874	593.852	893.492	506.117	793.637		1	0	1	0	1	1	1	1		0.333333	1
W		-356.466	-67.6391	228.3	-835.107	-451.56	-346.223	-1005.19			0	0	1	0	0	0	0		0.666667	1
W	-512.507		-431.924		1857.71	-237.428	626.117	12.2873		0		0		1	0	1	1		0	0.666667
W	69.2154	326.354	172.357	-247.666	507.001	171.107	570.479	1043.46		1	1	1	0	1	1	1	1		0.666667	1
W	5.81836	-120.634	96.2489	-166.757	651.266	559.283	502.319	40.212		1	0	1	0	1	1	1	1		0.333333	1
W		468.549	-127.91	-329.265	577.13	-505.259	-97.9513	-43.7779			1	0	0	1	0	0	0		0.333333	0
W	432.113	608.006	235.201	-61.867	-1341.24	-791.825	-690.367	691.707		1	1	1	0	0	0	0	1		0.333333	0.666667
W		233.572	312.217	-82.6414	-241.168	399.419	332.405	-427.465			1	1	0	0	1	1	0		0.333333	0.333333
W	-64.7122	-163.302	-237.928	223.255	-390.99	-275.895	-133.084	-405.42		0	0	0	1	0	0	0	0		0.666667	1
W	255.082	148.748	-307.838	-50.7463	-448.136	-413.34	-732.811	60.1269		1	1	0	0	0	0	0	1		0.666667	0.666667
W	114.885	-300.223	89.7181	210.873	453.332	171.647	-35.2214	-65.645		1	0	1	1	1	1	0	0		0.666667	0.333333
W	40.8339	70.5557	-355.855		351.843	-635.547	96.4721	n/a		1	1	0		1	0	1	0		0.5	0.333333
W	-53.3738	-203.709	-1.08288	87.7155	572.844	-206.589	n/a	-259.335		0	0	0	1	1	0	0	0		0.333333	0
W	50.7047	14.4345	83.397	-207.548	-503.771	-295.35	-219.945	-515.739		1	1	1	0	0	0	0	0		0.333333	1
W		199.758	404.958	193.812	-249.913	394.951	-593.455	-95.2272			1	1	1	0	1	0	0		0	0.666667
																		WT Average of match index=	0.424528	0.698113
																		WT Stdev match index=	0.314476	0.335022
																		WT SEM match index=	0.0431966	0.0460189
																		WT n=	53	53
H	147.826	227.662	244.232	-297.621	-1088.58	-565.629	-441.49	-98.5383		1	1	1	0	0	0	0	0		0.333333	1
H	-27.715	-237.138	-35.7597	-167.602	798.086	1025.02	-45.7196	-480.097		0	0	0	0	1	1	0	0		0	0.333333
H	198.619	211.942	-1.0117	356.738	262.77	-72.8235	-116.555	930.33		1	1	0	1	1	0	0	1		0.666667	0.333333
H	-99.2906	-162.487	224.86	-329.343	-268.797	-482.525	-822.605	-45.2126		0	0	1	0	0	0	0	0		0.666667	1
H	46.8961	-84.5337	-5.28604	68.1014	400.818	1492.83	789.945	1061.68		1	0	0	1	1	1	1	1		0.333333	1
H	-197.423	292.169	-183.829	193.253	621.4	717.916	627.25	-291.136		0	1	0	1	1	1	1	0		0.666667	0.666667
H	-629.238	-362.242	-150.783	-83.8731	-517.108	-1009.44	-624.283	-1034.93		0	0	0	0	0	0	0	0		1	1
H	-238.136	404.612	89.3385	613.339	235.264	227.021	-504.245	-1058.11		0	1	1	1	1	1	0	0		1	0.333333
H	-217.343	-39.5226	-238.919	-193.763	827.63	757.577	288.958	256.67		0	0	0	0	1	1	1	1		0	1
H	-154.573	116.489	240.781	-526.905	184.242	15.6749	-628.95	-432.934		0	1	1	0	1	1	0	0		0.666667	0.333333
H	-188.061	121.118	-269.344	-27.2145	126.792	-52.1752		431.056		0	1	0	0	1	0		1		0.333333	0.5
H	-62.7949	321.211	251.727	-104.142	-463.308	-142.641	-387.388	-429.965		0	1	1	0	0	0	0	0		0.333333	1
H	481.225	-29.7457	11.5248	183.81	-614.32	-961.638	-618.769	-665.915		1	0	1	1	0	0	0	0		0.333333	1
H	-468.881	38.0369	-291.387	-141.569	850.723	1217.41	1555.5	713.57		0	1	0	0	1	1	1	1		0.333333	1
H	-191.507	-286.251	-275.673	318	6.05628	129.949	769.492	-467.321		0	0	0	1	1	1	1	0		0.333333	0.666667
H		-11.5106	307.042	235.72	166.688	-967.477	-736.384	-276.916		0	0	1	1	1	0	0	0		0.666667	0
H	-205.925	-229.84	186.048	-24.069	675.766	1183.97	773.889	412.566			0	1	0	1	1	1	1		0.333333	1
H	46.605	-200.646	23.8576	10.5809	752.787	-285.803	-180.387	418.245		1	0	1	1	1	0	0	1		0.666667	0.333333
H	690.462	-287.628	-310.636	251.474	1036.06	934.256	646.415	-319.686		1	0	0	1	1	1	1	0		0.333333	0.666667
H	436.054	0.674694	-235.203	-317.318	-591.875	-258.38	796.036	-219.123		1	1	0	0	0	0	1	0		0.666667	0.666667
H	152.215	-122.916	-462.008	106.684	-276.263	798.392	245.402	632.391		1	0	0	1	0	1	1	1		0.666667	0
H		-170.399	451.57	172.444	-128.368	-616.832	-647.759	-686.43			0	1	1	0	0	0	0		0.333333	1
H	-212.042	127.111	-112.609	431.451	144.754	563.524	332.34	792.44		0	1	0	1	1	1	1	1		0.666667	1
H	267.217	124.775	240.175	274.28	1140.09	684.158	1207.69	-83.1852		1	1	1	1	1	1	1	0		1	0.666667
H	-215.705	-677.437		62.3576	-748.297	-1637.79	-1134.26	-500.687		0	0	0	1	0	0	0	0		0.666667	1
H	548.564	-176.807	420.442	494.061	698.514	413.09	1079.57	727.717		1	0	1	1	1	1	1	1		0.666667	1
H	-267.145	-169.1	-152.531	28.8415	-785.811	-264.915	-223.302	-56.2331		0	0	0	1	0	0	0	0		0.666667	1
H	-299.379	-139.824	-172.078	235.273	-130.378	-1456.7	607.885	-355.663		0	0	0	1	0	0	1	0		0.666667	0.666667
H	713.607	-138.378	244.44	41.9375	431.292	-13.5867	-454.945	744.237		1	0	1	1	1	0	0	1		0.666667	0.333333
H	-289.855	232.701	78.5795	-348.578	-1370.85	234.378	-41.7091	841.492		0	1	1	0	0	1	0	1		0.333333	0.333333
H	-172.004	159.225	291.978	-270.543	401.966	1299.2	904.429	397.938		0	1	1	0	1	1	1	1		0.666667	1
H	410.857	-160.991	389.318	325.4	-596.937	-208.417	863.536	755.046		1	0	1	1	0	0	1	1		0.333333	0.333333
H	275.17	-393.027	274.06	249.833	1211.24	259.572	364.892	-96.873		1	0	1	1	1	1	1	0		0.666667	0.666667
H	-435.441	392.091	-260.934	-222.149	-245.183	-548.358	-589.196	595.875		0	1	0	0	0	0	0	1		0.666667	0.666667
H	25.9953	38.7551	-346.536	-38.0059	1172.98	1067	712.637	474.824		1	1	0	0	1	1	1	1		0.333333	1
H	166.003	466.665	-262.85	-135.948	265.305	478.229	67.3257	921.568		1	1	0	0	1	1	1	1		0.333333	1
H	100.971	-25.6357	185.259	-396.954	1597.93	166.587	69.7036	100.775		1	0	1	0	1	1	1	1		0.333333	1
H	-219.543	292.185	-189.851	-347.445	307.196	-615.727	743.534	65.9605		0	1	0	0	1	0	1	1		0.333333	0.666667
H	-345.971	-36.7191	-33.3953	-233.901	-822.264	-464.282	-582.466	-652.971		0	0	0	0	0	0	0	0		1	1
H	334.502	-372.091	-253.105	-175.601	316.615	-529.396	358.355	310.363		1	0	0	0	1	0	1	1		0	0.666667
H	-285.624	45.839	88.8575	-138.855	1019.93	982.209	661.249	239.222		0	1	1	0	1	1	1	1		0.666667	1
H	143.447	325.718	225.704	379.602	-448.265	583.542	507.568	-517.428		1	1	1	1	0	1	1	0		0	0.333333
H	100.002	274.807	161.402	168.442	-756.376	-327.159	-308.932	-478.766		1	1	1	1	0	0	0	0		0	1
H	-294.499	-149.557	389.517	-526.939	674.353	499.079	-541.537	132.646		0	0	1	0	1	1	0	1		0.333333	0.666667
H	-182.073	308.49	458.857	-389.959	-394.666	161.462	599.574	-319.713		0	1	1	0	0	1	1	0		0.333333	0.333333
H		-332.616	-244.029	-381.945	-224.931	-492.469	1001.25	-682.613			0	0	0	0	0	1	0		1	0.666667
H	358.422	-156.14	-159.536	-170.29	-1300.11	-527.091	211.248	395.815		1	0	0	0	0	0	1	1		1	0.333333
H	150.952	-427.472	87.6153	-118.347	509.217	-434.678	-762.115	572.563		1	0	1	0	1	0	0	1		0.333333	0.333333
H	380.095	-192.736	-232.616	-169.956	1506.63	1412.41	502.705	1885.55		1	0	0	0	1	1	1	1		0	1
H	-39.5848	211.629	59.8285		-490.178	-450.786	-1144.72	370.671		0	1	1		0	0	0	1		0	0.666667
H	258.466	-251.128	-193.584	147.864	-338.563	614.101	143.968	-154.477		1	0	0	1	0	1	1	0		0.666667	0.333333
H	147.566	-119.326	56.8986	414.222	-766.617	-1033.62	650.547	-127.095		1	0	1	1	0	0	1	0		0.333333	0.666667
H	366.31	326.985	-70.7119	475.028	306.886	164.883	829.382	1015.42		1	1	0	1	1	1	1	1		0.666667	1
H	159.368	254.16	191.287	190.619	783.209	1318.02	653.381	1163.75		1	1	1	1	1	1	1	1		1	1
H	-599.117	567.431	59.2453	-433.863	838.21	-88.0252	431.56	-92.0543		0	1	1	0	1	0	1	0		0.666667	0.333333
H	-73.9005	429.614	291.405	-186.287	1032.56	375.115	928.129	863.022		0	1	1	0	1	1	1	1		0.666667	1
H	-159.97	62.0439	-28.962	-30.8464	358.064	-205.588	-544.679	-330.431		0	1	0	0	1	0	0	0		0.333333	0
H	-295.463	176.608	-258.356	161.34	-303.365	-739.412	-79.41	-1108.69		0	1	0	1	0	0	0	0		0.333333	1
H		-12.3498	-15.5511	99.2919	-1088.93	-786.733	-744.08	-179.234		0	0	0	1	0	0	0	0		0.666667	1
H		-470.778	-490.131	-224.333	494.62	1257.45	953.356	92.9194			0	0	0	1	1	1	1		0	1
H	-384.468	237.755	-384.264	-42.7311	690.29	555.773	205.881	407.063			1	0	0	1	1	1	1		0.333333	1
H	85.3825	-88.9055	0.465963		1030.52	68.2577	624.839	53.746		1	0	1		1	1	1	1		0.5	1
H	174.9	137.328	158.554	135.113	-1411.09	177.596	335.821	-943.944		1	1	1	1	0	1	1	0		0	0.333333
H	-455.06	-63.6385	152.779	266.022	-306.985	-385.969	-330.694	-353.262		0	0	1	1	0	0	0	0		0.333333	1
H	-291.794	-110.512	288.275	25.7635	1048.51	1298.31	772.323	262.946		0	0	1	1	1	1	1	1		0.666667	1
																		HET Average of match index=	0.484615	0.720513
																		HET Stdev match index=	0.288258	0.316101
																		HET SEM match index=	0.0357541	0.0392075
																		Het N=	65	65
M	108.731	129.568	311.709	-234.024	-232.299	80.3932	202.169	-285.69		1	1	1	0	0	1	1	0		0.333333	0.333333
M	31.1728	146.67	-340.863		-215.5	-1264.52	-603.36	-999.587		1	1	0		0	0	0	0		0.5	1
M	-8.59709	-165.987	-54.3001	62.1492	72.6316	122.82	319.812	51.0724		0	0	0	1	1	1	1	1		0.333333	1
M	-201.818	176.352	33.636	361.14	-340.648	-111.149	156.388	-455.119		0	1	1	1	0	0	1	0		0	0.666667
M		216.192	105.315	-120.748	-376.884	-909.479	-657.908	-364.921			1	1	0	0	0	0	0		0.333333	1
M	-371.801	70.8578	-201.682	-470.918	-274.674	-537.958	-285.519	-123.274		0	1	0	0	0	0	0	0		0.666667	1
M	-170.494	-208.841	125.613	-431.867	112.266	29.3232	-7.39882	278.133		0	0	1	0	1	1	0	1		0.333333	0.666667
M	176.304	-33.7043	-29.9492	224.706	77.3335	123.455	-240.447	51.3703		1	0	0	1	1	1	0	1		0.333333	0.666667
M	14.5187	-336.285	4.92389		-468.501	-1692.33	-1717.62	-817.183		1	0	1	0	0	0	0	0		0.666667	1
M	49.1325	57.6066	-0.334061	-28.5794	-875.896	-657.64	-368.653	224.206		1	1	0	0	0	0	0	1		0.666667	0.666667
M	331.785	-749.319	-75.4844	-538.07	2110.65	800.729	-474.729	-166.836		1	0	0	0	1	1	0	0		0	0.333333
M	-63.8024	-203.38	-338.512	314.284	-645.726	-478.597	180.996	610.654		0	0	0	1	0	0	1	1		0.666667	0.333333
M	69.7548	-104.827	116.792	-25.2818	766.782	1951.03	1645.49	-1061.33		1	0	1	0	1	1	1	0		0.333333	0.666667
M	259.477	292.191	-71.7575	86.6124	1346.22	1223.96	1704.07	1892.21		1	1	0	1	1	1	1	1		0.666667	1
M	106.423	-299.675	95.6038	-292.265	338.4	281.424	199.759	410.503		1	0	1	0	1	1	1	1		0.333333	1
M		339.686		-29.2294	-351.625	418.666	-850.133	905.065			1		0	0	1	0	1		0.5	0.333333
M	-532.309	-206.331	280.193	-335.945	1508.03	164.557	949.102	629.496		0	0	1	0	1	1	1	1		0.333333	1
M	-83.0871	81.2158	-137.961	-266.371	-95.8213	-17.6622	978.046	-385.488		0	1	0	0	0	0	1	0		0.666667	0.666667
M		-103.283	540.223	98.4412	424.395	971.625	112.757	143.092			0	1	1	1	1	1	1		0.666667	1
M	-186.86		624.315	56.3978	-1155.13	-487.245		-553.177		0		1	1	0	0		0		0	1
M	-188.186	-99.1325	-230.357	487.92	1054.31	527.994	543.093	-414.726		0	0	0	1	1	1	1	0		0.333333	0.666667
																		MUT Average of match index=	0.412698	0.761905
																		MUT Stdev match index=	0.227419	0.261255
																		MUT SEM match index=	0.049627	0.0570104
																		Mut n=	21	21

## Sheet: Fig 4 - TTA (turn bias)
W = gsx1+/+; H = gsx1+/-; M = gsx1-/- (y689)
genotype	Blk0	Blk1	Blk2	Blk3	Blk4	Blk5	Blk6	Blk7	ABS TTA	4x Light	4X Dark
W	473.974	528.53	477.452	807.765	1574.59	938.498	981.418	885.377		571.93	1094.97
W	1120.75	1023.21	490.881	415.144	1197.17	1091.65	870.758	1050.52		762.496	1052.53
W	515.087	718.75	568.645	801.108	1559.18	947.314	1197.8	1736.39		650.898	1360.17
W	647.271	472.863	478.455	667.874	1178.6	690.77	749.834	835.071		566.616	863.568
W	516.381	840.551	678.885	1223.11	828.466	444.651	1241.92	778.881		814.731	823.479
W	726.255	460.097	670.385	519.694	2086.34	1648.9	1536.79	1248.6		594.108	1630.16
W	669.694	734.702	616.733	573.182	1529.32	923.539	1161.41	1078.03		648.578	1173.08
W	559.633	658.195	229.733	612.108	856.496	1044.63	781.655	730.83		514.917	853.403
W	872.631	559.648	672.036	874.344	2053.89	1533.55	1205.25	1520.66		744.665	1578.34
W	556.746	779.97	811.598	509.813	1201.7	982.418	784.13	816.503		664.532	946.189
W	911.657	959.569	534.712	609.509	1487.74	1344.06	1284.01	1159.15		753.862	1318.74
W	1238.65	1493.16	832.121	271.108	1672.55	1436.57	1685.32	1542.84		958.758	1584.32
W	573.573	1146.38		31.4556	908.947	1255.24	2001.88	1322.12		583.802	1372.05
W	669.175	726.774	1274.63	1379.42	854.22	691.54	1559.14	1596.99		1012.5	1175.47
W	155.256	371.383	416.847	710.61	1502.5	1219.2	1203.03	1221.29		413.524	1286.51
W	366.453	443.679	978.687	1002.68	732.72	838.457	968.396	969.948		697.875	877.38
W	688.447	711.079	852.466	825.461	1304.41	1155.09	1320.3	1309.19		769.363	1272.25
W	737.891	580.236	761.617	1023.56	1382.41	997.649	2074.41	1248.72		775.826	1425.8
W	435.152	636.143	887.262	527.878	1080.47	1295.66	859.641	1187.17		621.609	1105.73
W	340.434	529.531	646.819	634.081	1835.95	1467.21	1645.41	1845.72		537.716	1698.57
W	725.342	746.571	550.422	766.742	1298.09	1235.16	1609.45	1343.87		697.269	1371.64
W	898.518	733.159	585.651	289.569	1465.01	1477.11	882.904	674.401		626.724	1124.86
W	822.93	730.82	867.651	763.052	1421.92	1886.32	1908.39	1801.18		796.114	1754.45
W	1170.98	690.523	729.371	803.157	1278.18	1096.22	1114.62	1223.89		848.508	1178.23
W	269.307	440.802	440.64	426.288	1186.79	1131.06	1146.28	1010.68		394.259	1118.7
W	576.46	642.164	433.867	487.108	1163.21	1300.42	1186.06	966.464		534.9	1154.04
W		451.828	645.584	318.242	1163.19	596.915	1603.58	823.113		471.885	1046.7
W	766.975	524.543	478.325	526.573	1262.07	1145.22	1486.43	844.546		574.104	1184.56
W	541.588	583.107	469.407	763.238	1319.63	1728.41	904.314	1485.73		589.335	1359.52
W	530.854	725.24	819.471	505.345	795.826	799.102	971.854	1346.59		645.228	978.344
W	227.136	39.3955		199.233	332.591	969.131	596.703	910.699		155.255	702.281
W	488.096	556.86	694.844	564.1	1829.56	1489.48	1321.4	1220.34		575.975	1465.2
W	404.681	175.408	299.475	427.061	1379.24	661.158	843.545	1450.43		326.656	1083.59
W	479.937	507.866	279.69	558.567	1765.5	1350.28	1095.72	1060.33		456.515	1317.96
W	647.236	680.536	610.497	801.855	1276.42	950.215	1059.06	627.995		685.031	978.422
W	739.697	574.517	671.128	521.376	1069.91	549.172	961.893	1010.76		626.679	897.934
W			585.576	868.974	1225.76	1446.8	1354.08	1295.66		727.275	1330.57
W	515.638	466.751	772.781	731.161	1515.68	1674.05	748.005	517.351		621.583	1113.77
W	534.967	790.251	508.44	420.491	1381.08	929.179	720.315	873.981		563.537	976.139
W		488.184	686.49	396.946	1013.14	1084.29	1277.74	1059.24		523.873	1108.6
W	1784.72		825.549		1883.14	1422	780.59	1027.72		1305.13	1278.36
W	905.939	589.509	640.776	554.104	1864.94	1675.01	1676.47	1102.54		672.582	1579.74
W	48.9894	389.028	462.31	441.419	1184.35	974.96	541.621	576.561		335.437	819.374
W		562.193	692.819	862.274	853.662	703.578	332.339	383.361		705.762	568.235
W	928.665	1029.5	666.263	576.945	1649.16	1359.89	1258.68	897.67		800.342	1291.35
W		588.38	544.956	631.325	531.397	572.922	519.054	697.314		588.22	580.172
W	750.427	318.398	669.738	968.148	1612.55	1272.78	940.907	1093.5		676.678	1229.93
W	278.449	423.465	709.517	486.252	1517.86	1083.92	1040.85	1310.93		474.421	1238.39
W	269.279	909.609	525.312	417.214	987.098	976.42	993.862	512.839		530.353	867.555
W	172.089	559.068	947.138		450.693	1115.27	1035.34			559.431	867.1
W	115.263	279.315	48.9229	745.944	1560.03	1079.27		1951.65		297.361	1530.32
W	347.203	14.4345	411.473	330.883	1576.97	1078.07	905.313	1564.82		275.999	1281.29
W		636.157	541.889	695.097	975.138	961.618	894.944	1233.72		624.381	1016.35
									WT ABS TTA averages	621.606	1167.67
									N=	53	53
H	303.012	470.693	480.478	581.271	1116.98	565.687	799.448	762.64		458.863	811.189
H	444.432	409.28	459.704	545.724	1827.36	1387.62	1566.1	1355.82		464.785	1534.23
H	582.042	1028.44	647.171	598.277	1297.89	426.844	1170.83	1089.89		713.982	996.364
H	636.289	613.801	639.014	796.224	665.162	874.546	1081.34	865.737		671.332	871.696
H	210.17	430.531	270.54	386.705	1221.7	1496.69	1435.75	1061.68		324.486	1303.96
H	1164.39	604.467	874.594	687.359	623.046	717.916	697.166	1230.28		832.701	817.101
H	983.729	580.494	529.709	440.663	1174.01	1134.45	1230.09	1199.65		633.649	1184.55
H	584.244	416.972	515.013	817.957	1216.97	1157.96	1129.47	1098		583.547	1150.6
H	585.859	452.366	719.765	639.187	892.151	1188.91	866.838	1237.91		599.294	1046.45
H	478.335	454.337	495.916	777.457	1236.21	1079.75	1055.63	894.466		551.511	1066.52
H	1068.26	730.629	852.435	815.043	1012.27	907.301		1415.87		866.59	1111.81
H	459.737	561.323	551.661	574.885	627.851	610.416	622.271	788.907		536.902	662.361
H	618.098	540.416	444.517	531.664	684.306	1496.39	656.919	665.915		533.674	875.882
H	729.599	747.871	637.522	767.315	1099.29	1518.56	1774.08	1927.78		720.577	1579.93
H	692.49	655.385	692.533	545.837	1154.25	919.494	974.686	1099.18		646.561	1036.9
H	n/a	1313.04	1058.5	1008.43	553.323	1207.75	1344.31	1055.42		1126.66	1040.2
H	415.308	665.107	507.161	603.154	1275.6	1783.28	1176.81	1132.56		547.682	1342.06
H	718.596	504.741	631.156	729.394	894.768	944.683	982.403	842.419		645.972	916.068
H	1032.07	556.167	779.368	557.785	1878.26	1429.65	1692.75	1348.45		731.347	1587.28
H	669.023	735.084	835.529	714.082	1150.36	1508.65	1069.21	903.204		738.429	1157.86
H	783.963	696.156	689	386.943	1090.01	983.835	858.888	1193.88		639.015	1031.65
H	n/a	659.956	525.649	620.343	898.342	969.132	770.107	982.024		601.983	904.901
H	928.088	689.588	402.28	1353.47	1775.78	971.975	981.425	1154.19		843.356	1220.84
H	785.925	1526.81	583.038	753.387	1169.2	1229.21	1302.05	1042.75		912.291	1185.8
H	1893.46	2430.08		2389.05	1606.31	2696.17	1581.73	1503.67		2237.53	1846.97
H	920.803	989.302	1224.78	1126.55	1511.3	1269.76	1143.18	1108.7		1065.36	1258.23
H	313.572	344.838	454.881	436.103	785.811	646.082	749.459	560.761		387.348	685.528
H	603.824	455.976	382.957	534.727	1501.91	1642.48	1333.64	749.268		494.371	1306.82
H	852.211	723.285	637.543	649.818	503.009	565.333	889.3	913.478		715.714	717.78
H	661.966	555.039	613.251	853.455	1437.21	920.852	1174.71	1042.44		670.928	1143.8
H	264.556	480.027	400.205	445.922	1830.38	1875.07	1825.15	1277.57		397.678	1702.04
H	857.873	886.875	777.536	1080.63	2361.1	1287.14	1257.38	1723.11		900.729	1657.18
H	391.391	714.343	583.88	397.77	1581.18	854.621	1312.68	1019.33		521.846	1191.95
H	721.683	571.918	738.116	538.719	936.233	1044.98	898.512	597.311		642.609	869.258
H	334.897	691.941	594.549	648.485	1887.95	1164.88	850.258	1003.97		567.468	1226.76
H	437.886	935.224	505.697	600.749	2511.19	2559.06	2220.16	2657.66		619.889	2487.02
H	762.164	830.52	390.033	482.156	1597.93	1219.17	857.284	1113.94		616.218	1197.08
H	460.136	397.074	331.171	687.215	1669.33	1493.14	954.528	1097.39		468.899	1303.6
H	670.449	726.501	758.307	625.064	1105.87	857.679	812.979	860.61		695.08	909.284
H	579.913	1147.35	614.64	559.155	2041.82	2082.31	1467.58	2239.94		725.266	1957.91
H	838.418	207.428	445.866	633.291	1074.53	986.821	1465.38	1019.38		531.251	1136.53
H	708.159	651.293	757.244	442.904	1099.76	720.787	1752.59	1191.29		639.9	1191.11
H	549.384	758.574	576.149	539.051	2762.85	1664.61	2107.7	2044.17		605.79	2144.83
H	801.307	1051.74	1046.72	874.293	1518.88	1367.93	789.202	1248.01		943.514	1231.01
H	587.132	676.859	746.14	565.333	2036.13	1761.08	1755.24	1786.56		643.866	1834.75
H		653.815	415.729	594.127	694.13	1036.51	1063.03	750.338		554.557	886.002
H	563.482	686.622	536.858	814.668	1811.58	1765.15	1651.34	1743.69		650.408	1742.94
H	367.669	593.314	441.729	1648.44	1744.39	1246.72	1616.59	1735.44		762.788	1585.78
H	683.219	668.102	709.187	698.889	3228.35	2204.37	1976.28	1966.73		689.849	2343.93
H	1095.46	1026.79	920.164		1086.45	1724.64	1414.16	1299.57		1014.14	1381.21
H	804.143	761.906	712.367	876.088	1642.55	880.07	1370.93	1077.85		788.626	1242.85
H	626.476	630.531	807.875	789.349	1688.66	1982.71	1082.13	1072.12		713.558	1456.41
H	891.945	573.854	766.546	1021.58	1625.26	1404.39	2228.66	1732.73		813.482	1747.76
H	421.403	839.785	670.72	368.254	1851.61	1670.43	1340.71	1505.04		575.04	1591.95
H	673.957	825.757	777.365	780.501	1731.61	1316.49	2050.32	866.288		764.395	1491.18
H	537.746	663.271	578.748	465.17	1249.49	1104.39	976.934	863.022		561.234	1048.46
H	170.273	62.0439	216.049	128.091	989.49	576.851	696.419	656.305		144.114	729.766
H	923.726	1067.93	917.37	911.985	1519.84	969.08	909.617	1477.86		955.254	1219.1
H		55.8154	76.3033	99.2919	1518.25	800.494	816.85	630.126		77.1369	941.431
H		719.286	810.898	439.864	1365.56	2068.14	1617.61	1678.81		656.683	1682.53
H	581.266	402.612	574.331	512.874	853.079	824.479	661.687	508.626		517.771	711.968
H	382.006	136.698	426.427		1030.52	691.831	920.037	535.27		315.043	794.414
H	756.926	893.88	799.314	554.05	1742.88	1161.27	743.45	976.479		751.043	1156.02
H	473.946	291.648	168.678	298.221	901.688	566.939	339.533	702.723		308.123	627.721
H	391.632	415.646	371.824	117.09	1082.12	1598.41	808.949	992.395		324.048	1120.47
									Het ABS TTA averages	660.827	1245.19
									N=	65	65
M	108.731	351.305	385.623	270.915	386.708	769.816	803.136	679.283		279.143	659.736
M	428.589	644.222	639.804	n/a	818.29	1357.85	852.551	1520.76		570.872	1137.36
M	145.926	194.345	55.4896	392.077	954.296	677.248	985.722	976.234		196.959	898.375
M	289.528	185.082	932.743	563.805	914.583	753.302	753.99	888.432		492.789	827.577
M		478.306	342.509	274.899	955.513	989.324	789.022	803.66		365.238	884.38
M	593.56	680.845	399.943	618.758	1662.89	1233.91	2175.46	1591.26		573.277	1665.88
M	247.569	256.806	316.031	440.282	1068.53	770.734	810.561	715.033		315.172	841.214
M	307.726	212.254	148.79	264.804	886.701	611.145	1017.49	430.889		233.393	736.555
M	33.9429	336.285	4.92389		1194.63	1710	1753.03	817.183		125.051	1368.71
M	49.1325	57.6066	25.0693	88.6157	915.194	796.241	680.696	1002.13		55.106	848.565
M	602.383	2475.46	439.186	766.777	3596.86	2771.17	1637.77	1939.37		1070.95	2486.29
M	169.594	654.882	420.872	422.168	1365.19	1319.54	1082.38	734.095		416.879	1125.3
M	69.7548	338.187	230.997	766.142	3173.58	2039.89	2942.18	1408.06		351.27	2390.93
M	333.258	292.191	83.5726	216.896	1346.22	1223.96	1753.17	1892.21		231.479	1553.89
M	549.369	311.271	95.6038	430.597	338.4	519.832	470.367	472.128		346.71	450.182
M		767.875		572.062	2399.81	1964.6	2079.23	2082.53		669.969	2131.54
M	1027.66	715.024	551.996	1401	1754.5	1151.29	1516.24	968.048		923.92	1347.52
M	270.516	272.677	577.833	463.862	1128.8	1058.93	1175.89	808.808		396.222	1043.11
M		1024.11	580.519	725.063	822.931	1073.64	1113.73	1151.58		776.564	1040.47
M	331.686		870.166	56.3978	2074.33	1252.11		986.291		419.417	1437.58
M	341.897	267.259	503.505	922.486	1894.1	2245.37	1288.95	1040.16		508.787	1617.14
									Mut ABS TTA averages	443.77	1261.54
									N=	21	21

## Sheet: Fig 4 - fractal dim (turn bias)
W = gsx1+/+; H = gsx1+/-; M = gsx1-/- (y689)
genotype	Blk0	Blk1	Blk2	Blk3	Blk4	Blk5	Blk6	Blk7	Fractal dimension (pixels)	4x Light	4X Dark
W	0.996967	1.03568	1.01041	1.0631	1.22836	1.09232	1.16738	1.01872		1.02654	1.1267
W	1.18988	1.00119	1.00956	0.996244	1.28142	1.08924	1.14149	1.22063		1.04922	1.18319
W	0.999001	1.00539	1.0047	1.04258	1.24468	1.19276	1.14159	1.26683		1.01292	1.21147
W	1.02892	0.998974	0.975456	1.02768	1.3056	1.13287	1.10728	1.23443		1.00776	1.19504
W	0.98999	1.05967	1.04472	1.11333	1.08139	1.01417	1.14507	1.05422		1.05192	1.07371
W	1.07108	1.05247	1.05621	0.994942	1.34984	1.29547	1.27447	1.45824		1.04367	1.3445
W	1.05035	1.00392	1.01968	0.992472	1.33141	1.1908	1.28127	1.2108		1.0166	1.25357
W	0.981524	1.04737	0.992793	1.0073	1.06455	1.2214	1.26857	1.12648		1.00725	1.17025
W	1.02439	0.999385	1.00464	0.990446	1.32302	1.3446	1.39341	1.294		1.00471	1.33876
W	1.04622	1.03899	0.999708	1.00883	1.17065	1.22022	1.05727	1.14151		1.02344	1.14741
W	1.0282	1.04749	1.02621	1.06137	1.27772	1.11296	1.15008	1.22415		1.04082	1.19123
W	1.06081	1.17761	1.03291	0.997932	1.22289	1.13293	1.15229	1.19741		1.06731	1.17638
W	1.01348	1.02531		0.988639	1.22249	1.19697	1.36187	1.25629		1.00914	1.2594
W	1.02075	1.02361	0.992717	1.00052	1.13382	0.971678	1.14579	1.26385		1.0094	1.12878
W		1.08632	0.985646	1.03095	1.16094	1.28498	1.1191	1.12255		1.0343	1.17189
W	0.978936	0.995943	1.01797	1.08375	1.03732	1.05149	1.08941	1.09262		1.01915	1.06771
W	1.00192	1.02072	0.998408	0.998323	1.22659	1.27024	1.19422	1.16525		1.00484	1.21408
W	1.07976	1.02235	0.999146	1.008	1.30509	1.12797	1.39567	1.08997		1.02731	1.22967
W	1.00307	0.993268	1.00601	0.994404	1.08237	1.25053	1.16516	1.33761		0.999187	1.20892
W	1.07048	0.99395	1.01395	1.03096	1.33306	1.18601	1.18974	1.39051		1.02733	1.27483
W	1.01921	1.05465	1.01033	1.02057	1.25501	1.26639	1.17958	1.23509		1.02619	1.23402
W	1.05275	1.03467	1.01127	0.987358	1.29398	1.35101	1.34343	1.26834		1.02151	1.31419
W	1.07955	1.00299	1.01981	0.993606	1.18175	1.3309	1.30109	1.24781		1.02399	1.26539
W	1.22693	1.05824	1.11456	0.988067	1.27949	1.23985	1.32388	1.21134		1.09695	1.26364
W	1.00635	0.974973	0.9696	0.996706	1.15888	1.08852	1.12373	1.22788		0.986907	1.14975
W	1.02205	1.03959	1.00651	1.00328	1.14488	1.26511	1.18136	1.15114		1.01786	1.18562
W		1.02455	1.09336	1.04784	1.30661	1.07394	1.30371	1.12903		1.05525	1.20332
W	1.00685	1.11299	0.98486	1.01447	1.37359	1.32417	1.33349	1.28814		1.02979	1.32985
W	1.04025	1.02081	0.996933	1.00981	1.34755	1.33184	1.25425	1.38303		1.01695	1.32917
W	1.13459	1.05138	0.993799	1.00458	1.1655	1.11012	1.21578	1.18998		1.04609	1.17034
W	1.03875			1.00244	1.22721	1.24216	1.24314	1.33787		1.0206	1.26259
W	1.00816	0.976227	1.03306	0.995016	1.2195	1.21939	1.09781	1.155		1.00312	1.17293
W	1.08422	1.00508	0.997266	0.994108	1.33417	1.25593	1.10615	1.06465		1.02017	1.19023
W	0.985993	1.00383	1.02268	0.981315	1.37573	1.13079	1.27139	1.25561		0.998453	1.25838
W	1.08395	0.991648	1.02095	1.05488	1.30844	1.14654	1.1661	1.06815		1.03786	1.17231
W	1.04387	1.03644	1.0104	1.02605	1.29192	1.04079	1.15788	1.19491		1.02919	1.17137
W			1.00743	1.01467	1.25862	1.33035	1.30098	1.25534		1.01105	1.28632
W	0.985888	0.982117	1.00246	1.0456	1.32353	1.26534	1.31675	1.18866		1.00402	1.27357
W	1.08241	1.12675	1.01012	0.983131	1.29657	1.29298	1.07753	1.25223		1.0506	1.22983
W		1.05219	1.01131	0.990281	1.22101	1.23079	1.06234	1.15657		1.01793	1.16768
W	1.0779		1.06254		1.45597	1.3524	1.1457	1.23405		1.07022	1.29703
W	1.06655	1.05233	1.00435	1.0028	1.45539	1.35414	1.38403	1.43616		1.03151	1.40743
W	0.952121	0.989521	1.00727	0.963704	1.2217	1.10926	1.06371	1.09449		0.978153	1.12229
W		1.03469	1.00424	1.0629	1.1572	1.12938	1.04835	0.985602		1.03394	1.08013
W	0.999673	1.04364	1.02018	0.978224	1.21251	1.07929	1.18102	1.0644		1.01043	1.13431
W		0.989389	0.995973	0.993388	1.04573	1.02572	1.03223	1.08842		0.992917	1.04802
W	0.978634	0.982735	1.14353	1.04627	1.03981	1.04772	1.0597	1.12997		1.03779	1.0693
W	1.09756	0.998126	1.04993	1.01007	1.18841	1.14432	1.07965	1.1231		1.03892	1.13387
W	0.966553	1.05781	1.00502	1.00485	1.29836	1.22825	1.30791	1.03697		1.00856	1.21788
W	0.995747	1.00991	0.98463		1.0234	1.34296	1.12601			0.996763	1.16412
W	0.975456	0.98785		1.00879	1.26814	1.31197		1.24328		0.990697	1.27446
W	1.03218		1.00436	0.983456	1.2809	1.30098	1.15724	1.35275		1.00667	1.27297
W		1.03111	1.04212	1.01232	1.2613	1.1921	1.18169	1.11787		1.02852	1.18824
									WT Fractal dimension average	1.02306	1.2077	n=	53
H	1.09136	1.00954	0.977993	1.00032	1.32212	1.11826	1.25036	1.272		1.0198	1.24069
H	0.998786	1.08797	1.00391	1.12147	1.37428	1.35037	1.37738	1.24715		1.05304	1.33729
H	1.00101	1.00398	1.01548	0.988963	1.17922	1.18175	1.2783	1.28456		1.00236	1.23096
H	0.991792	0.976921	0.991985	1.0032	1.15832	1.08855	1.20552	1.21103		0.990975	1.16586
H	0.978426	1.00196	1.01814	0.972205	1.18851	1.34343	1.3502	1.25966		0.992682	1.28545
H	1.10019	1.00551	1.02521	1.03542	1.06754	1.0919	1.24333	1.28602		1.04158	1.1722
H	1.07536	1.01821	1.00781	0.998885	1.25622	1.22458	1.23354	1.19303		1.02506	1.22684
H	1.0838	1.05168	1.02283	1.06632	1.35004	1.33612	1.21852	1.16795		1.05616	1.26816
H	1.00478	0.994786	0.998564	0.997416	1.19543	1.20742	1.12622	1.23526		0.998887	1.19108
H	0.99972	1.01634	0.993944	1.06897	1.16101	1.07783	1.0648	1.04346		1.01974	1.08677
H	1.33336	1.01682	1.05457	1.07128	0.987886	1.03069		1.0112		1.11901	1.00992
H	0.9943	1.03527	0.992189	0.999842	1.06544	1.06818	1.25338	1.27062		1.0054	1.1644
H	1.02475	0.985195	0.983826	1.01358	1.16527	1.09534	1.23906	1.32104		1.00184	1.20518
H	1.00779	1.0204	1.00907	1.07871	1.27042	1.41645	1.4074	1.41204		1.02899	1.37658
H	0.997041	0.967844	1.03808	0.978856	1.3715	1.28867	1.18705	1.12787		0.995455	1.24377
H		1.05945	0.999252	1.0196	1.15686	1.11966	1.10362	1.06497		1.0261	1.11128
H	1.11508	0.997978	1.00279	0.993965	1.26174	1.35143	1.32647	1.30064		1.02745	1.31007
H	0.969166	1.0026	1.01195	1.01605	1.22583	1.28657	1.22732	1.15662		0.999942	1.22409
H	1.17232	1.08208	1.05887	1.01581	1.3681	1.36532	1.33852	1.24422		1.08227	1.32904
H	1.06699	1.02499	1.0018	1.01044	1.12955	1.26217	1.15021	1.07988		1.02605	1.15545
H	1.03117	1.1261	1.03849	0.997385	1.2762	1.10145	1.00946	1.10602		1.04829	1.12328
H		1.05841	1.09624	1.10716	1.17883	1.27695	1.3569	1.31777		1.08727	1.28261
H	0.996878	1.01071	0.996625	1.09847	1.14718	1.18163	1.09572	1.29363		1.02567	1.17954
H	0.997432	1.0393	0.998294	1.00589	1.08437	1.32002	1.33955	1.07583		1.01023	1.20494
H	1.07904	1.07555		1.13224	1.23167	1.50077	1.39873	1.17391		1.09561	1.32627
H	1.1291	1.00295	1.15207	1.02436	1.24017	1.24553	1.34235	1.33903		1.07712	1.29177
H	1.00005	1.00909	1.02163	0.995123	1.17377	1.10751	1.02497	1.13624		1.00647	1.11063
H	1.01489	0.971685	0.982251	1.00239	1.32111	1.1613	1.31603	1.15042		0.992804	1.23721
H	1.14199	1.02045	1.12503	1.04459	1.02146	1.02266	1.09769	1.17571		1.08302	1.07938
H	1.01191	0.986181	0.994866	1.01672	1.23141	1.20399	1.27404	1.10179		1.00242	1.20281
H	0.985071	0.998702	0.98164	0.981261	1.34044	1.35452	1.43242	1.1359		0.986668	1.31582
H	1.00629	1.02574	0.986553	0.978384	1.31076	1.18172	1.20014	1.19043		0.999243	1.22076
H	0.999626	1.05121	1.0104	1.00441	1.34971	1.04638	1.22	1.11334		1.01641	1.18236
H	1.04113	1.05522	1.02236	1.00877	1.3153	1.27136	1.09481	1.17419		1.03187	1.21392
H	0.977656	1.02979	1.00185	0.999252	1.17023	1.23099	1.07924	1.19287		1.00214	1.16833
H	0.996729	1.02598	1.0071	0.983776	1.29673	1.30784	1.2953	1.37254		1.0034	1.3181
H	0.977797	1.07571	0.973098	0.99914	1.35773	1.12436	1.23011	1.16733		1.00644	1.21988
H	1.0585	1.01102	1.01673	1.01079	1.1968	1.29929	1.14499	1.10433		1.02426	1.18635
H	1.03996	0.996524	1.00428	1.00771	1.24605	1.03366	1.06559	1.12596		1.01212	1.11781
H	0.998331	1.09854	1.00448	0.987996	1.29521	1.33241	1.22042	1.32977		1.02234	1.29445
H	1.07221	1.00327	1.02157	0.984403	1.06871	1.13822	1.26623	1.11105		1.02036	1.14605
H	1.02459	0.990789	0.993367	1.00377	1.40026	1.22761	1.33554	1.21321		1.00313	1.29415
H	1.00211	1.04004	1.04116	1.02732	1.45967	1.42703	1.40549	1.43894		1.02766	1.43278
H	1.00066	1.1017	1.03322	1.01595	1.3218	1.37495	1.11971	1.33188		1.03788	1.28709
H	1.03199	1.0356	1.07213	1.00856	1.28045	1.42811	1.24389	1.15249		1.03707	1.27623
H		0.994302	1.00745	1.0029	1.22572	1.20084	1.21592	1.07795		1.00155	1.18011
H	1.00653	1.02342	1.00264	1.00208	1.44126	1.35932	1.44718	1.3279		1.00867	1.39392
H	1.04886	1.12682	0.987003	1.06892	1.34443	1.16007	1.30021	1.24355		1.0579	1.26207
H	0.986023	1.04943	1.01852	1.01026	1.43079	1.37927	1.33174	1.32186		1.01606	1.36591
H	1.20152	1.02962	1.06248		1.28026	1.20178	1.28858	1.27791		1.09788	1.26213
H	0.987486	1.02587	1.01268	1.01006	1.18371	1.17134	1.2818	1.27305		1.00902	1.22748
H	1.07157	1.00218	1.0133	1.0027	1.41699	1.34459	1.32368	1.28349		1.02244	1.34219
H	1.05289	1.01887	1.08185	1.12814	1.41112	1.43944	1.29324	1.39792		1.07044	1.38543
H	1.00077	1.02333	1.01611	1.02472	1.398	1.3259	1.33097	1.35483		1.01624	1.35242
H	1.08288	1.19302	0.990601	0.998596	1.28497	1.37311	1.33976	1.24214		1.06628	1.30999
H	0.99304	1.02923	1.01285	0.985503	1.3014	1.23513	1.24284	1.1026		1.00515	1.22049
H	1.00867	0.949146	0.930477	1.02119	1.29821	1.16534	1.04247	1.09222		0.97737	1.14956
H	1.05438	0.992197	1.00381	1.01782	1.19237	1.12818	1.07805	1.30606		1.01705	1.17616
H		0.953279	0.943007		1.39426	1.38209	1.15504	1.05987		0.948143	1.24781
H		1.08946	1.00745	0.983773	1.30695	1.41686	1.38625	1.14851		1.0269	1.31464
H	1.00245	0.987892	1.01534	1.01302	1.2017	1.1837	1.15239	1.11596		1.00467	1.16344
H	1.00863	0.960258	0.981528		1.16448	1.01072	1.12166	0.984516		0.983471	1.07034
H	0.981709	0.989926	1.01566	1.00646	1.29166	1.17636	1.00167	1.19828		0.998439	1.16699
H	1.04029	0.946941	0.963693	0.9645	1.22065	1.04902	1.28106	1.04005		0.978857	1.1477
H	1.05027	0.993497	0.979712		1.18597	1.27856	1.19899	1.0997		1.00783	1.1908
									Het Fractal dimension average	1.02288	1.23042	n=	65
M	0.977576	1.07448	1.0267	0.96541	1.21065	1.27344	1.151	1.19761		1.01104	1.20817
M	1.0165	1.01846	1.03208	1.12365	1.04336	1.17179	1.06167	1.24702		1.04767	1.13096
M	0.996233		0.952708	1.01459	1.30961	1.12244	1.33173	1.33508		0.987845	1.27472
M	0.998343	0.976601	1.00521	1.0064	1.04534	1.07949	1.08259	1.12068		0.996639	1.08203
M		0.99489	0.998483	1.03666	1.24495	1.09414	1.08058	1.12186		1.01001	1.13538
M	1.01145	0.996837	1.00343	1.13571	1.06524	1.15779	1.2956	1.19485		1.03686	1.17837
M	0.970712	0.974019	0.952776	1.0062	1.08089	1.16756	1.14043	1.08317		0.975927	1.11801
M	0.989242	1.03498	0.876926	1.05904	1.14469	1.086	1.19815	1.01633		0.990048	1.11129
M		1.06401	0.968111		1.21039	1.34126	1.27487	1.31776		1.01606	1.28607
M	0.953358			0.952642	1.23477	1.19119	1.12809	1.26905		0.953	1.20577
M	1.12371	1.21158	1.02773	1.03539	1.45015	1.22039	1.16187	1.32156		1.0996	1.2885
M	0.986831	1.03147	1.06321	1.0348	1.46102	1.39874	1.17314	1.25684		1.02908	1.32243
M	1.00994	0.99533	0.97674	1.0927	1.43566	1.40778	1.36727	1.25109		1.01868	1.36545
M	1.07682	1.10113		0.953933	1.39286	1.3888	1.38651	1.47538		1.04396	1.41089
M	1.00787	1.07995		1.08337	1.19779	1.24221	1.19057	1.30814		1.05707	1.23468
M		1.01523		0.985114	1.38475	1.39972	1.46004	1.35643		1.00017	1.40023
M	1.14997	1.08474	1.05922	1.16679	1.2994	1.28149	1.25284	1.15496		1.11518	1.24717
M	1.01998	0.976158	1.01803	0.997411	1.29318	1.32507	1.19801	1.25504		1.00289	1.26783
M		1.07143	1.04934	1.02259	1.24509	1.2083	1.06605	1.06517		1.04779	1.14615
M	0.988423		1.00928		1.32739	1.23927		1.17494		0.99885	1.2472
M	1.12509	1.05541	1.01347	1.13089	1.14947	1.15892	1.16129	1.05338		1.08122	1.13076
									Mut Fractal dimension average	1.02474	1.22819	n=	21

## Sheet: Figure 5
7 dpf unabalted pretectum (LPr) vs. ablated pretectum (RPr) Tg(slc17a6b)+ cell counts
Sample #	LPr	RPr (ablated)
1	85	53
2	72	37
3	74	57
4	92	74
5	79	46
6	92	45
7	95	58

## Sheet: Fig 6 - abl prey capture
Bilateral Abalation			Unilateral (RPr) Ablated			Sham (no abalation)			Mock Dishes (no larvae)
Pre-Count	Post-Count	Difference	Pre-Count	Post-Count	Difference	Pre-Count	Post-Count	Difference	Pre-Count	Post-Count	Difference		*counts are rotifers/mL
19	19	0	22	19	3	21	22	-1	21	20	1		outliers removed from analysis
21	20	1	19	19	0	21	22	-1	19	19	0
21	21	0	19	18	1	20	18	2	25	26	-1
21	20	1	20	20	0	23	9	14	18	18	0
22	19	3	22	12	10	21	8	13	21	21	0
21	22	-1	21	20	1	21	23	-2	19	20	-1
20	20	0	19	19	0	19	12	7	19	19	0
22	22	0	18	10	8	22	13	9	20	21	-1
20	18	2	22	19	3	21	21	0	20	21	-1
23	23	0	20	21	-1	23	15	8	21	23	-2
17	16	1	19	19	0	17	8	9	18	16	2
19	19	0	20	16	4	19	19	0
19	18	1	20	20	0	19	19	0
19	10	9	18	17	1	19	20	-1
19	13	6	20	20	0	21	19	2
19	19	0	20	20	0	21	19	2
23	23	0	19	19	0	20	21	-1
18	18	0	19	8	11	19	15	4
21	20	1	19	19	0	19	18	1
20	20	0	20	19	1	19	19	0
20	22	-2	19	19	0	20	20	0
20	21	-1	21	21	0	19	19	0
22	24	-2	20	20	0	21	23	-2
20	20	0	17	18	-1	21	17	4
20	20	0	21	22	-1	22	21	1
20	8	12	20	19	1	20	12	8
21	21	0	20	20	0	19	20	-1
20	20	0	21	21	0	21	13	8
21	22	-1	20	19	1	21	21	0
						20	22	-2
						20	21	-1

## Sheet: Supp Fig 3
Tg(isl2b)+ retinal ganglion cell (RGC) counts across ~12um of eye sections through the optic nerve region
gsx1+/+	gsx1+/-	gsx1-/- (y689)
181	190	137.667
164.667	169.75	195
127.333	151.667	171.333
190.667	152	148.8
176.333	136	175.333
155	123.667	143.667
130.333	149.667	135.667
146.333	155.75	187
136.5	118	135.667
146.8		128.5
192.333		123.667
123.667		131
124		149
150		129.75
127.667		128.667
118.667		146
		156.333
		120.333
		135

## Sheet: Supp Fig 4
Optic nerve (ON) widths (um)
gsx1+/+	gsx1+/-	gsx1-/- (y689)
20.54	19.75	17.56
17.385	22.9	19
22.16	20.59	18.25
17.58	18.16	18.96
17.01	16.58	19.01
22.11	19.01	18.69
17.01	17.68	15.87
22.11	19.75	19.52
22.16	17.44	19.52
16.58	23.7	16.7
18.96	19.4	18.95
16.58	16.8	20.53
19.74	18.95	20.34
18.96	17.34	19.75
20.53	19.75	19.53
16.6	20.17	17.67
18.96	22.145	18.95
16.58	18.78	18.96
19.74	16.69	16.6
18.96	18.98	16.58
20.53	17.51	19.48
16.6		16.6
21.35		16.58
17.4825		19.48
17.185		18.54
21.715		19.26
19.37		17.475
20.955		18.955
18.56		19.77
18.16		19.515
18.57		17.81
20.165		18.6
16.205		17.805
		16.985
		17.9
		18.955
